# Supplementary material for: Azetidinium Lead Halide Ruddlesden–Popper Phases
Source: Molecules. 2021 Oct 27;26(21):6474. doi: 10.3390/molecules26216474 (PMC8588525; doi:10.3390/molecules26216474)
Supplement: Supplementary file 1 [file molecules-26-06474-s001.zip]

Archive with 1 entries (1 files):
- molecules-1421572-supplementary.pdf
